# Supplementary material for: Two new Lesteva Latreille (Coleoptera, Staphylinidae, Omaliinae) from Longwangshan Mountain, East China
Source: Zookeys. 2012 May 17;(194):33–40. doi: 10.3897/zookeys.194.3139 (PMC3367567; doi:10.3897/zookeys.194.3139)
Supplement: XML Treatment for Lesteva (Lesteva) cala [file zookeys.194.3139-treatment1.xml]

<!DOCTYPE tp:taxon-treatment
  PUBLIC "-//TaxonX//DTD Taxonomic Treatment Publishing DTD v0 20100105//EN" "tax-treatment-NSO.dtd">
<tp:taxon-treatment xmlns:tp="http://www.plazi.org/taxpub"><tp:treatment-meta><mixed-citation publication-type="journal"><person-group><name><surname>Ma</surname><given-names>Wen-Li</given-names></name><name><surname>Li</surname><given-names>Li-Zhen</given-names></name><name><surname>Zhao</surname><given-names>Mei-Jun</given-names></name></person-group><article-title>Two new 
                    <italic>Lesteva</italic> Latreille (Coleoptera, Staphylinidae, Omaliinae) from Longwangshan Mountain, East China
                </article-title><source>Zookeys</source><day>17</day><month>5</month><year>2012</year><volume>2012</volume><issue>194</issue><fpage>33</fpage><lpage>40</lpage><pub-id pub-id-type="doi">10.3897/zookeys.194.3139</pub-id></mixed-citation></tp:treatment-meta><tp:nomenclature><tp:taxon-name>
                        <tp:taxon-name-part taxon-name-part-type="genus">Lesteva</tp:taxon-name-part>
                        (<tp:taxon-name-part taxon-name-part-type="subgenus">Lesteva</tp:taxon-name-part>)
                        <tp:taxon-name-part taxon-name-part-type="species">cala</tp:taxon-name-part>
                    <object-id xmlns:xlink="http://www.w3.org/1999/xlink" xlink:type="simple">urn:lsid:zoobank.org:act:4F0B6E1B-ECA0-49AB-92DD-5E6377941C98</object-id>
								<object-id xmlns:xlink="http://www.w3.org/1999/xlink" xlink:type="simple">http://species-id.net/wiki/Lesteva_cala</object-id>
								</tp:taxon-name><tp:taxon-authority>Ma &amp; Li</tp:taxon-authority><tp:taxon-status xmlns:xlink="http://www.w3.org/1999/xlink" xlink:type="simple">sp. n.</tp:taxon-status><xref ref-type="fig" rid="F1">Figs 1</xref><xref ref-type="fig" rid="F2">3–5</xref></tp:nomenclature><tp:treatment-sec sec-type="Type locality"><title>Type locality. </title><p>Longwangshan Mountain, East China</p></tp:treatment-sec><tp:treatment-sec sec-type="Type material"><title>Type material</title><p>(38 ♂♂, 35 ♀♀)<bold>. Holo</bold><bold>type:</bold> <bold>CHIN</bold><bold>A: Zhejiang Prov.:</bold> ♂, Anji County, Mt. Longwangshan, 25.iv.2004, alt. 950–1,200 m, Liang Tang leg. <bold>Paratypes:</bold> <bold>CHINA:</bold><bold>Zhejiang Prov.,</bold> <bold>Anji County,</bold> <bold>Mt. Longwangshan:</bold> 5 ♂♂, 3 ♀♀, same label data as holotype; 3 ♀♀, 25.iv.2004, alt. 950–1,200 m, Jing-Wen Zhu leg.; 1 ♀, 25.iv.2004, alt. 950–1,200 m, Jia-Yao Hu leg.; 1 ♀, 25.iv.2004, alt. 950–1,200 m, Jing Chen leg.; 2 ♀♀, 25.iv.2004, alt. 950–1,200 m, Li-Long Zhu leg.; 2 ♂♂, 2 ♀♀, 24. iv.2004, alt. 300–500 m, Jing-Wen Zhu leg.; 2 ♂♂, 24.iv.2004, alt. 300–500 m, Jia-Yao Hu leg.; 3 ♂♂, 2 ♀♀, 24.iv.2004, alt. 300–500 m, Jing Chen leg.; 5 ♂♂, 24.iv.2004, alt. 300–500 m, Xin-Jin Li leg.; 8 ♂♂, 4 ♀♀, 24.iv.2004, alt. 300–500 m, Liang Tang leg.; 3 ♀♀, 24.iv.2004, alt. 300–500 m, Huang &amp; Chi leg.; 1 ♂, 3 ♀♀, 24.iv.2004, alt. 300–500 m, Li-Long Zhu leg.; 4 ♂♂, 5 ♀♀, 23.iv.2004, alt. 300–500 m, Li-Long Zhu leg.; 3 ♂♂, 2 ♀♀, 23.iv.2004, alt. 300–500 m, Jing-Wen<!--PageBreak--> Zhu leg.; 2 ♂♂, 4 ♀♀, 23.iv.2004, alt. 300–500 m, Liang Tang leg.; 1 ♂, 23.iv.2004, alt. 300–500 m, Jing Chen leg.; 1♂, 23.iv.2004, alt. 300–500 m, Li &amp; Hu leg.</p></tp:treatment-sec><tp:treatment-sec sec-type="Description"><title>Description.</title><p>Measurements and ratios: BL 3.3–3.9. Holotype: HL 0.59, HW 0.61, PL 0.63, PW 0.67, EL 1.24, EW 1.20, HL/HW 0.97, HW/PW 0.91, PL/PW0.94.</p><p>Habitus as in <xref ref-type="fig" rid="F1">Fig. 1</xref>. Black, mouth-parts, antennae and legs uniformly rufo-testaceous. Each elytron with a dark red subhumeral macula. Pubescence pale, evident and recumbent on whole body.</p><fig id="F1" position="float" orientation="portrait"><label>Figures 1–2.</label><caption><p>Male habitus of <italic><tp:taxon-name>Lesteva</tp:taxon-name></italic> <bold>1</bold> <italic><tp:taxon-name>Lesteva cala</tp:taxon-name></italic> <bold>2</bold> <italic><tp:taxon-name>Lesteva erythra</tp:taxon-name></italic>. Scales: 0.5 mm.</p></caption><graphic xmlns:xlink="http://www.w3.org/1999/xlink" xlink:href="ZooKeys-194-033-g001.jpg" position="float" orientation="portrait" xlink:type="simple"/></fig><p>Head sub-triangular, coarsely and sparsely punctate, widest across eyes and slightly broader across compound eyes than long; vertex moderately depressed; eyes prominent; ocelli distinct, distance between them slightly larger than that from lateral margin of each ocellus to mesal margin of eye; postocular margins about half length of longitudinal diameter of eye; antennae moderately long, overlapping base of pronotum by two terminal segments when pulled posteriad; antennomeres I broad at middle, antennomeres II much shorter and narrower than I, antennomeres III–XI gradually thickened; relative length of each antennomere from base to apex as 10 : 6 : 7.5 : 6.5 : 5.5 : 5.5 : 6 : 5.5 : 6.5 : 6 : 12.</p><p>Pronotum subcordate, moderately convex, widest near anterior third, slightly wider than head; lateral margins arcuate at anterior two-thirds and nearly straight at posterior third; punctation and pubescence similar to those on head; disc with shallow U-shaped depressed area. Scutellum subtriangular, surface with fine punctation and pubescence.</p><p><!--PageBreak--><!--PageBreak-->Elytra subtrapezoidal, gradually dilated posteriorly, posterior angles broadly rounded; punctation and pubescence distinctly finer and sparser than those on pronotum.</p><p>Abdomen broad, widest at segment IV (first visible abdominal segment), then distinctly narrowed posteriorly. Tergites with dense, fine punctation and decumbent pubescence; tergites IV–V each provided with one pair of tomentose admesal patches.</p><p>Male. Sternite VIII transverse, posterior margin broadly emarginate. Aedeagus (<xref ref-type="fig" rid="F2">Figs 3–5</xref>) length 0.33 mm; median lobe narrow and much shorter than parameres, gradually narrowed apically; parameres symmetrical, each distinctly roundly broadened in apical half, with four long apical setae.</p><p>Female. Protarsomeres I–IV not dilated. Otherwise similar to male.</p><fig id="F2" position="float" orientation="portrait"><label>Figures 3–8.</label><caption><p>Aedeagus of <italic><tp:taxon-name>Lesteva</tp:taxon-name></italic> (<bold>3, 6</bold> dorsal view <bold>4, 7</bold> lateral view <bold>5, 8</bold> ventral view). <bold>3–5</bold> <italic><tp:taxon-name>Lesteva cala</tp:taxon-name></italic> <bold>6–8</bold>  <italic><tp:taxon-name>Lesteva erythra</tp:taxon-name></italic>. Scales: 0.2 mm.</p></caption><graphic xmlns:xlink="http://www.w3.org/1999/xlink" xlink:href="ZooKeys-194-033-g002.jpg" position="float" orientation="portrait" xlink:type="simple"/></fig></tp:treatment-sec><tp:treatment-sec sec-type="Distribution"><title>Distribution.</title><p>East China: Zhejiang Province.</p></tp:treatment-sec><tp:treatment-sec sec-type="Bionomics"><title>Bionomics.</title><p>The type series were obtained by sifting leaf litter and wet moss at the streamside of the Longwangshan Mountain in late April.</p></tp:treatment-sec><tp:treatment-sec sec-type="Etymology"><title>Etymology.</title><p>The specific name ‘<italic>cala</italic>’ is a latinized Greek adjective and means‘beautiful’.</p></tp:treatment-sec><tp:treatment-sec sec-type="Remarks"><title>Remarks.</title><p>The new species is close to <italic><tp:taxon-name>Lesteva huabeiensis</tp:taxon-name></italic> Rougemont from Beijing in sharing similar elytral maculae, but it can be readily separated by the aedeagus with parameres much longer than the median lobe, <italic><tp:taxon-name>Lesteva huabeiensis</tp:taxon-name></italic> has the aedeagus with the median lobe slightly shorter than the parameres. <italic><tp:taxon-name>Lesteva cala</tp:taxon-name></italic> also resembles <italic><tp:taxon-name>Lesteva pulcherrima</tp:taxon-name></italic> Rougemont in the similar form of parameres, but differs in having a much narrower median lobe of the aedeagus and dark coloration of the body.</p></tp:treatment-sec></tp:taxon-treatment>
