# Supplementary material for: Two new Lesteva Latreille (Coleoptera, Staphylinidae, Omaliinae) from Longwangshan Mountain, East China
Source: Zookeys. 2012 May 17;(194):33–40. doi: 10.3897/zookeys.194.3139 (PMC3367567; doi:10.3897/zookeys.194.3139)
Supplement: XML Treatment for Lesteva (Lesteva) erythra [file zookeys.194.3139-treatment2.xml]

<!DOCTYPE tp:taxon-treatment
  PUBLIC "-//TaxonX//DTD Taxonomic Treatment Publishing DTD v0 20100105//EN" "tax-treatment-NSO.dtd">
<tp:taxon-treatment xmlns:tp="http://www.plazi.org/taxpub"><tp:treatment-meta><mixed-citation publication-type="journal"><person-group><name><surname>Ma</surname><given-names>Wen-Li</given-names></name><name><surname>Li</surname><given-names>Li-Zhen</given-names></name><name><surname>Zhao</surname><given-names>Mei-Jun</given-names></name></person-group><article-title>Two new 
                    <italic>Lesteva</italic> Latreille (Coleoptera, Staphylinidae, Omaliinae) from Longwangshan Mountain, East China
                </article-title><source>Zookeys</source><day>17</day><month>5</month><year>2012</year><volume>2012</volume><issue>194</issue><fpage>33</fpage><lpage>40</lpage><pub-id pub-id-type="doi">10.3897/zookeys.194.3139</pub-id></mixed-citation></tp:treatment-meta><tp:nomenclature><tp:taxon-name>
                        <tp:taxon-name-part taxon-name-part-type="genus">Lesteva</tp:taxon-name-part>
                        (<tp:taxon-name-part taxon-name-part-type="subgenus">Lesteva</tp:taxon-name-part>)
                        <tp:taxon-name-part taxon-name-part-type="species">erythra</tp:taxon-name-part>
                    <object-id xmlns:xlink="http://www.w3.org/1999/xlink" xlink:type="simple">urn:lsid:zoobank.org:act:22C2925D-7A2A-4FCA-8B04-2FB0D208CA4F</object-id>
								<object-id xmlns:xlink="http://www.w3.org/1999/xlink" xlink:type="simple">http://species-id.net/wiki/Lesteva_erythra</object-id>
								</tp:taxon-name><tp:taxon-authority>Ma &amp; Li</tp:taxon-authority><tp:taxon-status xmlns:xlink="http://www.w3.org/1999/xlink" xlink:type="simple">sp. n.</tp:taxon-status><xref ref-type="fig" rid="F1">Figs 2</xref><xref ref-type="fig" rid="F2">6–8</xref></tp:nomenclature><tp:treatment-sec sec-type="Type locality"><title>Type locality.</title><p>Longwangshan Mountain, East China</p></tp:treatment-sec><tp:treatment-sec sec-type="Type material"><title>Type material</title><p>(44 ♂, 36 ♀)<bold>. Holotype:</bold> <bold>CHINA: Zhejiang Prov.:</bold> ♂, Anji County, Mt. Longwangshan, 24.iv.2004, alt. 300–500 m, Xin-Jin Li leg. <bold>Paratypes: CHINA: Zhejiang Prov.,</bold> <bold>Anji County ,</bold> <bold>Mt. Longwangshan:</bold> 10 ♂♂, 8 ♀♀, 25.iv.2004, alt. 950–1,200 m, Jing-Wen Zhu leg.; 7 ♂♂, 4 ♀♀, 25.iv.2004, alt. 950–1,200 m, Liang Tang leg.; 5 ♂♂, 5 ♀♀, 25.iv.2004, alt. 950–1,200m, Li-Long Zhu leg.; 2 ♀♀, 25.iv.2004, alt. 950–1,200 m, Xin-Jin Li leg.; 1 ♂, 3 ♀♀, 25.iv.2004, alt. 950–1,200 m, Jing Chen leg.; 11 ♂♂, 4 ♀♀, 24.iv.2004, alt. 300–500 m, Jing-Wen Zhu leg.; 1 ♀, 24.iv.2004, alt. 300–500m, Liang Tang leg.; 1 ♀, 24.iv.2004, alt. 300–500 m, Jia-Yao Hu leg.; 1 ♀, 24.iv.2004, alt. 300–500 m, Jing Chen leg.; 3 ♀♀, 24.iv.2004, alt. 300–500 m, Li-Long Zhu leg.; 7 ♂♂, 1 ♀, 23.iv.2004, alt. 300–500 m, Jing-Wen Zhu leg.; 1 ♂, 23.iv.2004, alt. 300–500 m, Li-Long Zhu leg.;1 ♂, 3 ♀♀, 23.iv.2004, alt. 300–500 m, Liang Tang leg<!--PageBreak-->.</p></tp:treatment-sec><tp:treatment-sec sec-type="Description"><title>Description.</title><p>Measurements and ratios: BL 2.8–3.5. Holotype: HL 0.54, HW 0.52, PL 0.56, PW 0.54, EL 1.24, EW 1.17, HL/HW 1.04, HW/PW 0.93, PL/PW 1.04.</p><p>Habitus as in <xref ref-type="fig" rid="F1">Fig. 2</xref>. Black, elytra usually paler, darkish brown, suture and lateral margins reddish; mouth-parts fuscous brown; antennae and legs reddish brown, except for apex of femora and large part of tibia which are infuscate; each elytron with one small round orange-yellow spot near middle. Pubescence pale, evident and recumbent on whole body.</p><p>Head subtriangular, widest across eyes and slightly broader across compound eyes than long, densely and coarsely punctate, vertex moderately depressed; eyes prominent; ocelli distinct, distance between them equal to that from lateral margin of each ocellus to mesal margin of eye; postocular margins less than half length of longitudinal diameter of eye; antennae elongate, extending beyond posterior margin of pronotum by three segments when pulled posteriad, antennomeres I moderately robust, antennomere II much shorter and narrower than I, antennomeres III–XI gradually thickened; relative length of each antennomere from base to apex as 9 : 5.5 : 6 : 5.5 : 6 : 6 : 5 : 5.5 : 5.5 : 5 : 10.</p><p>Pronotum subcordate, slightly convex, widest near anterior third, slightly wider than head; lateral margins arcuate at anterior two-thirds and nearly straight at posterior third; more coarsely and densely punctate than on head, with slightly deep U-shaped depression on disc. Scutellum subtriangular, scattered with fine punctation and pubescence.</p><p>Elytra subtrapezoidal and rather flat, gradually dilated posteriorly, posterior angles broadly rounded, coarsely and sparsely punctate, covered with fine pubescence as on pronotum.</p><p>Abdomen broad, widest at segment IV (first visible abdominal segment), then distinctly narrowed posteriorly. Tergites with dense, fine punctation and decumbent pubescence; tergites IV–V each with one pair of tomentose admesal patches.</p><p>Male. Sternite VIII transverse, with apical margin distinctly emarginate. Aedeagus (<xref ref-type="fig" rid="F2">Figs 6–8</xref>) length 0.50 mm; median lobe moderately broad, gradually narrowed apically; parameres slightly asymmetrical, subequal in length as median lobe, with four short apical setae.</p><p>Female. Protarsomeres I–IV not dilated. Otherwise similar to male.</p></tp:treatment-sec><tp:treatment-sec sec-type="Distribution"><title>Distribution.</title><p>East China: Zhejiang Province.</p></tp:treatment-sec><tp:treatment-sec sec-type="Bionomics"><title>Bionomics.</title><p>All the type specimens were obtained from the same habitat as the preceding species.</p></tp:treatment-sec><tp:treatment-sec sec-type="Etymology"><title>Etymology.</title><p>The specific epithet ‘<italic>erythra</italic>’ means ‘reddish’, referring to the body color of the new species.</p></tp:treatment-sec><tp:treatment-sec sec-type="Remarks"><title>Remarks.</title><p>The new species is placed close to <italic><tp:taxon-name>Lesteva flavopunctata</tp:taxon-name></italic> Rougemont in sharing a similar form of the elytral spots, but can be readily separated by the body being somewhat spindle-shaped. <italic><tp:taxon-name>Lesteva erythra</tp:taxon-name></italic> also resembles <italic><tp:taxon-name>Lesteva flavopunctata</tp:taxon-name></italic> in having a similar aedeagal form, but differs by the aedeagus with the parameres subequal in length as median lobe, while <italic><tp:taxon-name>Lesteva flavopunctata</tp:taxon-name></italic> has the aedeagus with the parameres shorter than the median lobe.</p></tp:treatment-sec><tp:treatment-sec><!--Section generated to contain objects referenced in tp:taxon-treatment.--><fig id="F1" position="float" orientation="portrait"><label>Figures 1–2.</label><caption><p>Male habitus of <italic><tp:taxon-name>Lesteva</tp:taxon-name></italic> <bold>1</bold> <italic><tp:taxon-name>Lesteva cala</tp:taxon-name></italic> <bold>2</bold> <italic><tp:taxon-name>Lesteva erythra</tp:taxon-name></italic>. Scales: 0.5 mm.</p></caption><graphic xmlns:xlink="http://www.w3.org/1999/xlink" xlink:href="ZooKeys-194-033-g001.jpg" position="float" orientation="portrait" xlink:type="simple"/></fig><fig id="F2" position="float" orientation="portrait"><label>Figures 3–8.</label><caption><p>Aedeagus of <italic><tp:taxon-name>Lesteva</tp:taxon-name></italic> (<bold>3, 6</bold> dorsal view <bold>4, 7</bold> lateral view <bold>5, 8</bold> ventral view). <bold>3–5</bold> <italic><tp:taxon-name>Lesteva cala</tp:taxon-name></italic> <bold>6–8</bold>  <italic><tp:taxon-name>Lesteva erythra</tp:taxon-name></italic>. Scales: 0.2 mm.</p></caption><graphic xmlns:xlink="http://www.w3.org/1999/xlink" xlink:href="ZooKeys-194-033-g002.jpg" position="float" orientation="portrait" xlink:type="simple"/></fig></tp:treatment-sec></tp:taxon-treatment>
